# Supplementary material for: Influenza A Virus Detection at the Human–Swine Interface in US Midwest Swine Farms
Source: Viruses. 2024 Dec 15;16(12):1921. doi: 10.3390/v16121921 (PMC11680338; doi:10.3390/v16121921)
Supplement: Supplementary file 1 [file viruses-16-01921-s001.zip]

Archive with 3 entries (3 files):
- Supplemental material A.pdf
- Supplemental material Table S1.xlsx
- Supplemental material Table S2.pdf
