# Supplementary material for: Influenza A Virus Detection at the Human–Swine Interface in US Midwest Swine Farms
Source: Viruses. 2024 Dec 15;16(12):1921. doi: 10.3390/v16121921 (PMC11680338; doi:10.3390/v16121921)
Supplement: Supplementary file 1 [file viruses-16-01921-s001.zip › Supplemental material Table S1.xlsx]

## Sheet: Supplemental Table S1
Table S1. Influenza A virus detected in five swine farms including the phylogenetic tree taxa, influenza A virus designation, and HA or NA GenBank accession number.
Phylogenetic Tree Taxa	Influenza A Virus	H1 Hemagglutinin	H3 Hemagglutinin	N1 Neuraminidase	N2 Neuraminidase
B100710|2022-10|IA|H3N2|2010.1	A/swine/Iowa/B100710/2022(H3N2)		HA:OP940083		NA:OP940082
B116479|2022-12|IA|H3N2|2010.1	A/swine/Iowa/B116479/2022(H3N2)		HA:OQ586017		NA:OQ586018
B26540|2023-03|IA|H3N2|2010.1	A/swine/Iowa/B26540/2023(H3N2)		HA:OQ872827		NA:OQ872829
B35687|2023-04|IA|H3N2|2010.1	A/swine/Iowa/B35687/2023(H3N2)		HA:OR464134		NA:OR464136
B44439|2022-05|IA|H3N2|2010.1	A/swine/Iowa/B44439/2022(H3N2)				NA:OP603736
B58578|2022-06|IA|H3N2|2010.1	A/swine/Iowa/B58578/2022(H3N2)		HA:OP584944
B68026|2022-07|IA|H3N2|2010.1	A/swine/Iowa/B68026/2022(H3N2)		HA:OP434538		NA:OP434540
C24296|2023-03|IA|H1N1|1A.3.3.3	A/swine/Iowa/C24296/2023(H1N1)	HA:OQ872819		NA:OQ872821
C39563|2022-04|IA|H3N2|1990.4.a	A/swine/Iowa/C39563/2022(H3N2)		HA:ON965219		NA:ON965221
C61728|2022-06|IA|H1N2|2010.1	A/swine/Iowa/C61728/2022(H1N1)			NA:OP645900
C61729|2022-06|IA|H1N1|1A.1.1	A/swine/Iowa/C61729/2022(H1N1)	HA:OP613226		NA:OP613228
E64236|2022-06|IL|H1N1|1A.3.3.3	A/swine/Illinois/E64236/2022(H1N1)	HA:OP434550		NA:OP434552
E80174|2022-08|IL|H1N1|1A.3.3.3	A/swine/Illinois/E80174/2022(H1N1-2)	HA:OP940087		NA.1:OP940089	NA.2:OP940090
F105526|2022-11|IN|H3N2|1990.4.a	A/swine/Indiana/F105526/2022(H3N2)		HA:OQ249861		NA:OQ249863
F113096|2022-12|IN|H3N2|1990.4.a	A/swine/Indiana/F113096/2022(H3N2)		HA:OQ507837		NA:OQ507839
F119112|2022-12|IL|H1N1|1A.1.1	A/swine/Illinois/F119112/2022(H1N1)	HA:OQ509661		NA:OQ509663
F75061|2022-08|IL|H3N2|1990.4.a	A/swine/Illinois/F75061/2022(H3N2)		HA:OP434581		NA:OP434583
F78322|2022-08|IL|H3N2|1990.4.a	A/swine/Illinois/F78322/2022(H3N2)		HA:OP613240		NA:OP613242
F95626|2022-10|IL|H1N1|1A.1.1	A/swine/Illinois/F95626/2022(H1N1)	HA:OP940068		NA:OP940070
A/South_Dakota/G114110HA/2022(H3N2)	A/South_Dakota/G114110HA/2022(H3N2)		HA:OQ815915
A/South_Dakota/G2452HA/2023(H3N2)	A/South_Dakota/G2452HA/2023(H3N2)		HA:OQ815913		NA:OQ815914
G43216|2023-05|IA|H3N2|1990.4.a	A/swine/Iowa/G43216/2023(H3N2)		HA:OR464164		NA:OR464165
G47670|2023-05|IA|H3N2|2010.1	A/swine/Iowa/G47670/2023(H3N2)		HA:OR464126		NA:OR464128
G64714|2023-07|IA|H3N2|2010.1	A/swine/Iowa/G64714/2023(H3N2)		HA:OR478755		NA:OR478757
G70804|2022-07|SD|H1N2|1A.1.1.3	A/swine/South_Dakota/G70804/2022(H1N2)	HA:OP434572			NA:OP434574
G76266|2022-08|SD|H1N2|1A.1.1.3	A/swine/South_Dakota/G76266/2022(H1N2)	HA:OP613248			NA:OP613250
G85022|2022-09|SD|H1N1|1A.3.3.3	A/swine/South_Dakota/G85022/2022(H1N1)	HA:OP940060		NA:OP940062
G86282|2023-09|IA|H1N2|1B.2.1	A/swine/Iowa/G86282/2023(H1N2)	HA:OR763745			NA:OR763747
G92995|2022-10|IA|H1N2|1A.3.3.3	A/swine/Iowa/G92995/2022(H1N1-2)	HA:OP940102		NA.1:OP940104	NA.2:OP940105
G9473|2023-01|IA|H1N2|1B.2.1	A/swine/Iowa/G9473/2023(H1N2)	HA:OQ586024			NA:OQ586026
